# Supplementary material for: Chemical Fractionation in Environmental Studies of Potentially Toxic Particulate-Bound Elements in Urban Air: A Critical Review
Source: Toxics. 2022 Mar 4;10(3):124. doi: 10.3390/toxics10030124 (PMC8948661; doi:10.3390/toxics10030124)
Supplement: Supplementary file 1 [file toxics-10-00124-s001.zip]

Archive with 1 entries (1 files):
- toxics-1582868-supplementary.pdf
